# Supplementary material for: The Impact of RIPK1 Kinase Inhibition on Atherogenesis: A Genetic and a Pharmacological Approach
Source: Biomedicines. 2022 Apr 28;10(5):1016. doi: 10.3390/biomedicines10051016 (PMC9138372; doi:10.3390/biomedicines10051016)
Supplement: Supplementary file 1 [file biomedicines-10-01016-s001.zip]

Archive with 1 entries (1 files):
- Figures S1  and S2.pdf
